# Supplementary material for: Validation of Eustiromastix guianae (Caporiacco, 1954) (Araneae, Salticidae) with a first description of the female, and additions to the salticid fauna of French Guiana
Source: Zookeys. 2014 Jun 25;(420):11–8. doi: 10.3897/zookeys.420.6977 (PMC4109477; doi:10.3897/zookeys.420.6977)
Supplement: XML Treatment for Eustiromastix guianae [file zookeys.420.6977-treatment1.xml]

<!DOCTYPE tp:taxon-treatment
  PUBLIC "-//TaxonX//DTD Taxonomic Treatment Publishing DTD v0 20100105//EN" "tax-treatment-NSO.dtd">
<tp:taxon-treatment xmlns:tp="http://www.plazi.org/taxpub"><tp:treatment-meta><kwd-group><label>Taxon classification</label><kwd><named-content content-type="kingdom">Animalia</named-content></kwd><kwd><named-content content-type="order">Araneae</named-content></kwd><kwd><named-content content-type="family">Salticidae</named-content></kwd></kwd-group><mixed-citation publication-type="journal"><person-group><name><surname>Courtial</surname><given-names>Cyril</given-names></name><name><surname>Picard</surname><given-names>Lionel</given-names></name><name><surname>Ysnel</surname><given-names>Frédéric</given-names></name><name><surname>Pétillon</surname><given-names>Julien</given-names></name></person-group><article-title>Validation of <italic>Eustiromastix guianae</italic> (Caporiacco, 1954) (Araneae, Salticidae) with a first description of the female, and additions to the salticid fauna of French Guiana</article-title><source>Zookeys</source><day>25</day><month>6</month><year>2014</year><volume>2014</volume><issue>420</issue><fpage>11</fpage><lpage>18</lpage><pub-id pub-id-type="doi">10.3897/zookeys.420.6977</pub-id></mixed-citation></tp:treatment-meta><tp:nomenclature><tp:taxon-name>
                            <tp:taxon-name-part taxon-name-part-type="genus">Eustiromastix</tp:taxon-name-part>
                            <tp:taxon-name-part taxon-name-part-type="species">guianae</tp:taxon-name-part>
                        </tp:taxon-name><tp:taxon-authority>(Caporiacco, 1954)</tp:taxon-authority><tp:nomenclature-citation-list><tp:nomenclature-citation><tp:taxon-name>Eustiromastix guianae</tp:taxon-name><comment> (Caporiacco, 1954): 176–177, figure 65, 65a; Galiano, 1979: 185.</comment></tp:nomenclature-citation></tp:nomenclature-citation-list></tp:nomenclature><tp:treatment-sec sec-type="Material"><title>Material.</title><p>Holotype: male (MNHN): French Guiana, Charvein. 7 females, 3 males and 1 subadult male Trinité NNR, <named-content xmlns:xlink="http://www.w3.org/1999/xlink" content-type="dwc:verbatimCoordinates" xlink:type="simple">04°36'02"N, 53°24'43"W</named-content>, 09.XII.2010, Julien Pétillon and Cyril Courtial. Specimens have been deposited in the Museum National d’Histoire Naturelle, Paris (male collection number: AR 15000; female collection number: AR 15001).</p></tp:treatment-sec><tp:treatment-sec sec-type="Diagnosis"><title>Diagnosis.</title><p>Among salticids, the differenciation between genera of the Plexippeae group is especially complex (<xref ref-type="bibr" rid="B4">Galiano 1979</xref>) and only based on genitalia. <italic><tp:taxon-name>Eustiromastix</tp:taxon-name></italic> and <italic><tp:taxon-name>Freya</tp:taxon-name></italic> are close relatives. <italic><tp:taxon-name>Freya</tp:taxon-name></italic> is distinguished by its short thick pedipalp and tibial apophyses often rectangular and wide, and the solid and robust embolus, while <italic><tp:taxon-name>Eustiromastix</tp:taxon-name></italic> presents a longer pedipalp with a very long thin embolus (<xref ref-type="bibr" rid="B4">Galiano 1979</xref>) and an apically curved cymbium. Females are characterised by the wide, ﬂattened and folded copulatory ducts, which are as wide as the spermathecae (<xref ref-type="bibr" rid="B7">Santos and Romero 2004</xref>). <italic><tp:taxon-name>Eustiromastix guianae</tp:taxon-name></italic> differs from all species of the genus by the shape of the embolus, the presence of a long median apophysis and the small pointed tibial apophysis. The female is distinguished by the strong vertical ducts and the large openings on the epigyne.</p><!--PageBreak--></tp:treatment-sec><tp:treatment-sec sec-type="Redescription of the male"><title>Redescription of the male</title><p><bold>(holotype from Charvein).</bold> <xref ref-type="fig" rid="F1">Figs 1A, B</xref>; <xref ref-type="fig" rid="F2">2A–D</xref>; <xref ref-type="fig" rid="F5">5A</xref>. Total length 6.54. Prosoma: carapace 2.95 long, 2.35 wide and 1.83 high. Carapace: darkish brown. Cephalic region: black, and darker than thoracic region. Diameter of PME: 0.34; PLE: 0.14; AME: 0.58; ALE: 0.46. Distance PLE-PLE: 1.94; PME-PME: 2.01; PME-PLE: 0.27. Chelicerae: 1.10 long and 0.77 wide, dark brown. One promarginal and two retromarginal teeth. Legs: light brown, with dark annulations. Leg formula 3412. Length of femur: I 2.09, II 1.84, III 2.55, IV 2.27; patella: I 1.29, II 1.04, III 1.17, IV 0.87; tibia: I 1.80, II 1.32, III 1.42, IV 1.40; metatarsi: I 1.26, II 1.10, III 1.70, IV 1.83; tarse: I 0.66, II 0.62, III 0.61, IV 0.70.</p><fig id="F1" position="float" orientation="portrait"><label>Figure 1.</label><caption><p>Drawing of the Holotype of <italic><tp:taxon-name>Eustiromastix guianae</tp:taxon-name></italic> male palp (<bold>A</bold> prolateral view <bold>B</bold> ditto ventral view) <bold>MA</bold>: median apophysis, <bold>E</bold>: embolus. Scale 1 mm.</p></caption><graphic xmlns:xlink="http://www.w3.org/1999/xlink" xlink:href="zookeys-420-011-g001.jpg" position="float" orientation="portrait" xlink:type="simple"/></fig><fig id="F2" position="float" orientation="portrait"><label>Figure 2.</label><caption><p>Pictures of the male palp of <italic><tp:taxon-name>Eustiromastix guianae</tp:taxon-name></italic>. <bold>A–C</bold> male palp in lateral, retrolateral and ventral views, respectively <bold>D</bold> detail of the tibial apophysis, ventral view. <bold>MA</bold> median apophysis, <bold>E</bold> embolus. Scales: <bold>A–C</bold> 1 mm, <bold>D</bold> 0.5 mm.</p></caption><graphic xmlns:xlink="http://www.w3.org/1999/xlink" xlink:href="zookeys-420-011-g002.jpg" position="float" orientation="portrait" xlink:type="simple"/></fig><p>Spination: femur I-III d1-1-1, r2-2 p2-2, IV d1-1-1, r1; patella I-II p1, III-IV p1, r1; tibia I-II v2-2-2, III-IV v1-2, p3, r3, d1; metatarsi I-II v2-2, III-IV v2-2, p1, r1, d2-2-2. Abdomen 3.71 long.</p><p>Dorsum: greyish with diffuse pale spots, and a median, longitudinal light brown stripe between a pair of longitudinal narrow stripes of white scales anteriorly and a <!--PageBreak-->white chevron posteriorly in fresh specimens (see <xref ref-type="fig" rid="F5">Fig. 5A</xref>). Abdominal pattern with a median dark brown band.</p><p>Male palp as in <xref ref-type="fig" rid="F1">Fig. 1A, B</xref>. Cymbium flattened apically (<xref ref-type="fig" rid="F2">Fig. 2A</xref>), small retrolateral tibial apophysis, pointed internally in dorsal view (<xref ref-type="fig" rid="F2">Fig. 2D</xref>). Long embolus with an elongated median apophysis at about one third of the total length of the embolus (<xref ref-type="fig" rid="F2">Fig. 2B, C</xref>).</p><p>Locality: Charvein.</p></tp:treatment-sec><tp:treatment-sec sec-type="Female"><title>Female.</title><p><xref ref-type="fig" rid="F3">Figs 3A, B</xref>; <xref ref-type="fig" rid="F4">4A–C</xref>; <xref ref-type="fig" rid="F5">5B</xref>. Total length: 7.51. Prosoma: carapace 2.75 long, 2.19 wide, and 1.59 high. Carapace: dark brown. Cephalic region: darker than the thoracic region. Diameter of PME: 0.29; PLE: 0.10; AME: 0.62; ALE: 0.32. Distance PLE-PLE: 1.75; PME-PME: 1.83; PME-PLE: 0.30. Chelicerae: 0.83 long 0.49 wide. Legs formula 4312. Length of femur: I 1.66, II 1.52, III 1.85, IV 1.89; patella: I 0.80, II 0.69, III 0.85, IV 0.71; Tibia: I 1.29, II 1.08, III 1.13, IV 1.30; metatarsi: I 0.74, <!--PageBreak-->II 0.64, III 1.16, IV 1.46; tarsi: I 0.62, II 0.58, III 0.67, IV 0.67. Spination: femur I-II d1-1-1, p2, III d1-1-1, p1, r1, IV d1-1-1, r1; patella: I-II p1, III-IV r1; tibia: I-II v2-2-2, p1, III-IV v1-2, r1-1-1, d1, p1-1-1; metatarsi: I-II v2-2, III d2-1-2, r1, v2-2, IV d2-2, v2-2, r1. Abdomen: 3.66 long. Dorsum: greyish to blackish (<xref ref-type="fig" rid="F5">Fig. 5B</xref>) with a diffuse pale chevron in median part and a small white spot lateraly. Epigyne and spermathecae: as in <xref ref-type="fig" rid="F3">Fig. 3A, B</xref>. Epigyne with two deep circular genital openings (<xref ref-type="fig" rid="F3">Figs 3A</xref>, <xref ref-type="fig" rid="F4">4A</xref>). Insemination ducts: long and parallel (<xref ref-type="fig" rid="F3">Figs 3B</xref>, <xref ref-type="fig" rid="F4">4B, C</xref>). Spermathecae: almost round and small at the base of the vulva (<xref ref-type="fig" rid="F4">Fig. 4B, C</xref>).</p><fig id="F3" position="float" orientation="portrait"><label>Figure 3.</label><caption><p>Drawing of <italic><tp:taxon-name>Eustiromastix guianae</tp:taxon-name></italic> epigyne (<bold>A</bold> dorsal view <bold>B</bold> ventral view). Scale 0.5 mm.</p></caption><graphic xmlns:xlink="http://www.w3.org/1999/xlink" xlink:href="zookeys-420-011-g003.jpg" position="float" orientation="portrait" xlink:type="simple"/></fig><fig id="F4" position="float" orientation="portrait"><label>Figure 4.</label><caption><p>Pictures of the epigyne and spermathecae of <italic><tp:taxon-name>Eustiromastix guianae</tp:taxon-name></italic>. <bold>A</bold> dorsal view <bold>B</bold> vulva, ventral view after maceration <bold>C</bold> ditto latero dorsal view. Scale: 0.5 mm.</p></caption><graphic xmlns:xlink="http://www.w3.org/1999/xlink" xlink:href="zookeys-420-011-g004.jpg" position="float" orientation="portrait" xlink:type="simple"/></fig><fig id="F5" position="float" orientation="portrait"><label>Figure 5.</label><caption><p>Habitus of <italic><tp:taxon-name>Eustiromastix guianae</tp:taxon-name></italic>, male, fresh specimen (<bold>A</bold>) and female (<bold>B</bold>). Scale: 1 mm.</p></caption><graphic xmlns:xlink="http://www.w3.org/1999/xlink" xlink:href="zookeys-420-011-g005.jpg" position="float" orientation="portrait" xlink:type="simple"/></fig></tp:treatment-sec><tp:treatment-sec sec-type="Variation"><title>Variation.</title><p><bold>Male</bold>: Total length: 6.50–7.17, carapace length: 2.40–3.38, carapace width: 2.26–2.66 (n=4). <bold>Female</bold>: total length: 6.32–7.51, carapace length: 2.75–3.11, carapace width: 2.19–2.31 (n=7).</p></tp:treatment-sec><tp:treatment-sec sec-type="Habitat"><title>Habitat.</title><p>all specimens were collected together, including males in couple with females in tropical rain forest from beating and sweeping low vegetation.</p></tp:treatment-sec><tp:treatment-sec sec-type="Distribution"><title>Distribution.</title><p>known only from two localities in French Guiana (Charvein and Trinité NNR) Figure 1 of <xref ref-type="supplementary-material" rid="S1">Suppl. material 1</xref>.</p></tp:treatment-sec><tp:treatment-sec><!--Section generated to contain objects referenced in tp:taxon-treatment.--><supplementary-material xmlns:xlink="http://www.w3.org/1999/xlink" id="S1" position="float" orientation="portrait" xlink:type="simple"><label>Supplementary material 1</label><caption><p>Electronic supplementary material</p></caption><ext-link ext-link-type="doi" xlink:href="10.3897/zookeys.420.6977.app1" xlink:type="simple">doi: 10.3897/zookeys.420.6977.app1</ext-link><p>Data type: Specimens data</p><p>Explanation note: Table 1. Detailed records of all salticid species in the National Nature Reserve Trinité. Figure 1. Map showing localities of NNR Trinité and Charvein.</p><media xlink:href="zookeys-420-011-s001.pdf" mimetype="pdf file" mime-subtype="pdf" position="float" orientation="portrait" xlink:type="simple"/><permissions><license xlink:type="simple"><license-p>This dataset is made available under the Open Database License (<ext-link ext-link-type="uri" xlink:href="http://opendatacommons.org/licenses/odbl/1.0/" xlink:type="simple">http://opendatacommons.org/licenses/odbl/1.0/</ext-link>). The Open Database License (ODbL) is a license agreement intended to allow users to freely share, modify, and use this Dataset while maintaining this same freedom for others, provided that the original source and author(s) are credited.</license-p></license></permissions><attrib specific-use="authors">Cyril Courtial, Lionel Picard, Frederic Ysnel, Julien Pétillon</attrib></supplementary-material></tp:treatment-sec><ref-list><ref id="B4"><mixed-citation xmlns:xlink="http://www.w3.org/1999/xlink" xlink:type="simple"><person-group><name name-style="western"><surname>Galiano</surname><given-names>ME</given-names></name></person-group> (<year>1979</year>) <article-title>Revision del genero <italic>Eustiromastix</italic> Simon, 1902 (Araneae, Salticidae).</article-title><source>Journal of Arachnology</source><volume>7</volume>: <fpage>169</fpage>–<lpage>186</lpage>.</mixed-citation></ref><ref id="B7"><mixed-citation xmlns:xlink="http://www.w3.org/1999/xlink" xlink:type="simple"><person-group><name name-style="western"><surname>Santos</surname><given-names>AJ</given-names></name><name name-style="western"><surname>Romero</surname><given-names>GQ</given-names></name></person-group> (<year>2004</year>) <article-title>A new Bromelliad-dwelling jumping spider (Araneae, Salticidae) from Brazil.</article-title><source>Journal of Arachnology</source><volume>32</volume>: <fpage>188</fpage>–<lpage>190</lpage>. doi: <ext-link ext-link-type="doi" xlink:href="10.1636/H03-01" xlink:type="simple">10.1636/H03-01</ext-link></mixed-citation></ref></ref-list></tp:taxon-treatment>
